# Supplementary material for: VDAC1 Intervention Alleviates Bisphenol AF-Induced Succinate Metabolism Dysregulation and Inflammatory Responses
Source: Pharmaceuticals (Basel). 2025 Oct 22;18(11):1600. doi: 10.3390/ph18111600 (PMC12655664; doi:10.3390/ph18111600)
Supplement: Supplementary file 1 [file pharmaceuticals-18-01600-s001.zip]

Archive with 8 entries (8 files):
- Supplementary Figure S1.pdf
- Supplementary File -Worksheet S1- CSV plain-text version (open in any text editor or Excel).csv
- Supplementary File -Worksheet S2 – Raw_Data (excerpt; full sheet contains n=6 per group).csv
- Supplementary File -Worksheet S3 – R_Script (copy-paste into R 4.3+ will reproduce all tests).csv
- Table S1 Statistical summary of key endpoints (one-way ANOVA + Dunnett’s test).pdf
- Table S2 Blind histopathological evaluation of liver sections (Ishak scoring system, 0–18).pdf
- Table S3 Serum biochemical parameters of mice after 90-day BPAF exposure (mean ± SD, n = 6).pdf
- Table S4 Relative M1- or M2-associated fluorescence intensity (RFU).csv
