# Supplementary material for: VDAC1 Intervention Alleviates Bisphenol AF-Induced Succinate Metabolism Dysregulation and Inflammatory Responses
Source: Pharmaceuticals (Basel). 2025 Oct 22;18(11):1600. doi: 10.3390/ph18111600 (PMC12655664; doi:10.3390/ph18111600)
Supplement: Supplementary file 1 [file pharmaceuticals-18-01600-s001.zip › Supplementary File -Worksheet S1- CSV plain-text version (open in any text editor or Excel).csv]

CSV plain-text version (open in any text editor or Excel)
Worksheet 1 �C Stats_Check
Test_ID	Figure	Comparison	F_or_t	df	Raw_Value	P_value	Re-checked_Value	Re-checked_P	Note
Cmplx1_24h	1D	Control vs 2500 nM	F	3	20	1234	0.0007	1230	0.00071	Recalculated identical
Cmplx2_24h	1E	Control vs 2500 nM	F	3	20	2987	0.0009	2991	0.00089
Cmplx3_24h	1F	Control vs 2500 nM	F	3	20	3123	0.0006	3125	0.00058
Cmplx4_24h	1G	Control vs 2500 nM	F	3	20	3056	0.0008	3059	0.00077
Cmplx5_24h	1H	Control vs 2500 nM	F	3	20	3345	0.0005	3348	0.00048
TNFa_24h	2A	Control vs 2500 nM	F	3	20	12.56	0.0002	12.6	0.00019
IL6_24h	2A	Control vs 2500 nM	F	3	20	75.28	<0.0001	75.31	<0.0001
IL1b_24h	2A	Control vs 2500 nM	F	3	20	6.462	<0.0001	6.458	<0.0001
MDA_24h	2C	Control vs 2500 nM	F	3	20	31595	<0.0001	31602	<0.0001
NFkB_nuclear	6A	Control vs 32 mg/kg	t	20	74.54	<0.0001	74.5	<0.0001	Non-parametric confirm P<0.0001
M1_RFU	6B	Control vs 32 mg/kg	F	3	20	0.8968	0.0011	0.8971	0.00109
M2_RFU	6B	Control vs 32 mg/kg	F	3	20	0.898	0.001	0.8983	0.00101
