# Supplementary material for: VDAC1 Intervention Alleviates Bisphenol AF-Induced Succinate Metabolism Dysregulation and Inflammatory Responses
Source: Pharmaceuticals (Basel). 2025 Oct 22;18(11):1600. doi: 10.3390/ph18111600 (PMC12655664; doi:10.3390/ph18111600)
Supplement: Supplementary file 1 [file pharmaceuticals-18-01600-s001.zip › Supplementary File -Worksheet S2 – Raw_Data (excerpt; full sheet contains n=6 per group).csv]

Worksheet 2 – Raw_Data (excerpt; full sheet contains n=6 per group)
Figure_ID	Group_1	Group_2	Group_3	Group_4
Cmplx1_Act	0.96±0.04	0.81±0.03	0.65±0.02	0.48±0.02
Cmplx2_Act	1.02±0.05	0.78±0.04	0.58±0.03	0.34±0.02
TNFa_pg_mL	15±2	89±6	152±9	198±11
NFkB_a.u.	65±5	68±4	420±20	4800±35
