# Supplementary material for: VDAC1 Intervention Alleviates Bisphenol AF-Induced Succinate Metabolism Dysregulation and Inflammatory Responses
Source: Pharmaceuticals (Basel). 2025 Oct 22;18(11):1600. doi: 10.3390/ph18111600 (PMC12655664; doi:10.3390/ph18111600)
Supplement: Supplementary file 1 [file pharmaceuticals-18-01600-s001.zip › Supplementary File -Worksheet S3 – R_Script (copy-paste into R 4.3+ will reproduce all tests).csv]

Worksheet 3 per R_Script (copy-paste into R 4.3+ will reproduce all tests)
Supplementary File 2 per R script for re-validation
Author: Ning Wang	Date: 2025-09-15
library(tidyverse)
library(broom)
1. Read raw data
raw <- read.csv("Suppl_File2_Raw_Data.csv")
2. Function to reproduce one-way ANOVA
rep.anova <- function(x	grp){
df <- data.frame(val = x	group = factor(grp))
aov.res <- aov(val ~ group	data = df)
tidy(aov.res) %>% filter(term == "group") %>% select(df	statistic	p.value)
}
3. Example: Complex II activity (Fig 1E)
cmplx2 <- c(1.02	0.98	1.05	1.03	0.99	1.01
0.78	0.76	0.8	0.77	0.75	0.79
0.58	0.56	0.6	0.57	0.55	0.59
0.34	0.32	0.36	0.33	0.31	0.35)
grp <- rep(1:4	each=6)
rep.anova(cmplx2	grp)
4. Mann-Whitney U for NF-kB nuclear fluorescence (non-Gaussian variance)
control <- c(62	66	68	59	64	67)
treat <- c(4795	4805	4790	4810	4802	4798)
wilcox.test(treat	control	alternative = "greater")
End of script
