# Supplementary material for: VDAC1 Intervention Alleviates Bisphenol AF-Induced Succinate Metabolism Dysregulation and Inflammatory Responses
Source: Pharmaceuticals (Basel). 2025 Oct 22;18(11):1600. doi: 10.3390/ph18111600 (PMC12655664; doi:10.3390/ph18111600)
Supplement: Supplementary file 1 [file pharmaceuticals-18-01600-s001.zip › Table S4 Relative M1- or M2-associated fluorescence intensity (RFU).csv]

0	0.5	4	32
0.680507235	0.926	0.932188868	1.878067063
0.760372624	0.957681733	0.981222787	1.813
0.860658168	0.896484296	0.85750064	1.449833413
